# Supplementary material for: A multilevel examination of the association between COVID-19 restrictions and residence-to-crime distance
Source: Crime Sci. 2022 Nov 14;11(1):12. doi: 10.1186/s40163-022-00172-1 (PMC9662776; doi:10.1186/s40163-022-00172-1)
Supplement: Supplementary file 1 — Additional file 1: Appendix. Additional model results. [file 40163_2022_172_MOESM1_ESM.xlsx]

## Sheet: 1
	Model 1 (All Offenses)	Model 2 (All Offenses)	Model 3 (All Offenses)	Model 4 (All Offenses)	Violent	Property	Disorder	Robbery	Battery (model did not converge)	Theft	Burglary	Disorderly Conduct	Disorder (not disorderly conduct)
N	2926	2926	2926	2926	282	1552	1092	82	43	369	1474	54	1092
Variable	Coef./(SE)/p-value	Coef./(SE)/p-value	Coef./(SE)/p-value	Coef./(SE)/p-value	Coef./(SE)/p-value	Coef./(SE)/p-value	Coef./(SE)/p-value	Coef./(SE)/p-value	Coef./(SE)/p-value	Coef./(SE)/p-value	Coef./(SE)/p-value	Coef./(SE)/p-value	Coef./(SE)/p-value
PreSAH	0.278**	0.211***	0.195*	0.140***	0.392*	0.085*	0.069	0.891*	0.090	0.398*	0.083*	-1.472**	0.069
SE	(0.087)	(0.045)	(0.081)	(0.037)	(0.163)	(0.039)	(0.075)	(0.434)	(1.238)	(0.164)	(0.040)	(0.477)	(0.075)
p-value	0.001	0.000	0.017	0.000	0.016	0.030	0.358	0.040	0.942	0.016	0.037	0.002	0.358
PostSAH	0.372***	0.229***	0.248**	0.123**	0.189	0.093*	0.064	1.614**	-0.421	0.356*	0.089*	-2.729***	0.064
SE	(0.094)	(0.048)	(0.088)	(0.040)	(0.179)	(0.042)	(0.080)	(0.495)	(0.983)	(0.174)	(0.043)	(0.585)	(0.080)
p-value	0.000	0.000	0.005	0.002	0.291	0.027	0.424	0.001	0.669	0.040	0.039	0.000	0.424
property offense	0.588***	0.232***	0.415***	0.144***
SE	(0.047)	(0.024)	(0.046)	(0.021)
p-value	0.000	0.000	0.000	0.000
disorder offense	0.225***	0.109***	0.228***	0.113***
SE	(0.048)	(0.024)	(0.045)	(0.020)
p-value	0.000	0.000	0.000	0.000
Age 18-24	0.137*	0.048	0.078	0.014	0.180	-0.005	-0.003	0.014	0.173	0.026	-0.003	0.209	-0.003
SE	(0.061)	(0.030)	(0.058)	(0.026)	(0.146)	(0.033)	(0.042)	(0.057)	(0.602)	(0.084)	(0.034)	(0.223)	(0.042)
p-value	0.025	0.107	0.183	0.589	0.216	0.884	0.934	0.812	0.773	0.761	0.927	0.348	0.934
Age 25-34	0.245***	0.037	0.155*	-0.009	0.079	0.018	-0.053	0.123	0.272	0.061	0.022	0.327	-0.053
SE	(0.063)	(0.031)	(0.061)	(0.027)	(0.146)	(0.034)	(0.047)	(0.130)	(0.602)	(0.099)	(0.035)	(0.294)	(0.047)
p-value	0.000	0.240	0.011	0.729	0.588	0.600	0.251	0.342	0.651	0.538	0.523	0.267	0.251
Age 35+	0.166**	-0.012	0.087	-0.055*	0.018	0.014	-0.148**	0.617**	0.608	-0.116	0.026	0.262	-0.148**
SE	(0.063)	(0.031)	(0.061)	(0.027)	(0.149)	(0.034)	(0.047)	(0.190)	(0.635)	(0.101)	(0.035)	(0.257)	(0.047)
p-value	0.008	0.705	0.152	0.043	0.906	0.675	0.002	0.001	0.339	0.249	0.460	0.308	0.002
Male	-0.079**	-0.055***	-0.004	-0.001	-0.030	0.007	0.006	0.368*	-0.000	0.017	0.017	0.065	0.006
SE	(0.029)	(0.015)	(0.027)	(0.013)	(0.074)	(0.012)	(0.027)	(0.149)	(0.000)	(0.054)	(0.012)	(0.228)	(0.027)
p-value	0.006	0.000	0.872	0.937	0.685	0.557	0.832	0.013	1.000	0.746	0.162	0.777	0.832
Race:AIAN	0.137	0.091	0.198	0.086	0.000	-0.058	0.277	0.000	0.000	0.000	-0.066	0.735+	0.277
SE	(0.272)	(0.142)	(0.252)	(0.117)	(.)	(0.106)	(0.241)	(.)	(.)	(.)	(0.116)	(0.431)	(0.241)
p-value	0.614	0.519	0.433	0.466	.	0.581	0.250	.	.	.	0.571	0.088	0.250
Race:Asian	-0.406**	0.048	-0.344**	0.115+	0.521+	0.017	-0.033	-0.385	0.699	-0.071	0.014	0.000	-0.033
SE	(0.130)	(0.076)	(0.121)	(0.063)	(0.275)	(0.075)	(0.111)	(0.438)	(0.711)	(0.160)	(0.074)	(.)	(0.111)
p-value	0.002	0.525	0.004	0.066	0.058	0.821	0.765	0.380	0.325	0.660	0.848	.	0.765
Race:Black	0.125***	-0.051*	0.073*	-0.031+	0.103	-0.020	-0.086*	-0.563*	-0.630+	0.152*	-0.026	0.481*	-0.086*
SE	(0.032)	(0.022)	(0.030)	(0.019)	(0.086)	(0.020)	(0.036)	(0.220)	(0.380)	(0.071)	(0.020)	(0.208)	(0.036)
p-value	0.000	0.024	0.013	0.096	0.229	0.320	0.016	0.011	0.098	0.033	0.188	0.021	0.016
February	0.120+	0.027	0.088	0.003	-0.209	0.047+	-0.001	-0.262	0.087	-0.182+	0.031	0.873+	-0.001
SE	(0.064)	(0.032)	(0.059)	(0.026)	(0.163)	(0.025)	(0.055)	(0.223)	(0.567)	(0.109)	(0.025)	(0.455)	(0.055)
p-value	0.059	0.396	0.138	0.895	0.199	0.058	0.985	0.239	0.877	0.094	0.211	0.055	0.985
March	0.103	-0.013	0.102+	-0.014	-0.101	0.059*	-0.053	0.344	0.061	-0.133	0.047+	0.559+	-0.053
SE	(0.065)	(0.032)	(0.060)	(0.027)	(0.152)	(0.026)	(0.057)	(0.520)	(0.505)	(0.116)	(0.027)	(0.338)	(0.057)
p-value	0.111	0.691	0.090	0.593	0.506	0.026	0.355	0.508	0.903	0.254	0.078	0.099	0.355
April	0.032	0.020	0.025	-0.001	-0.020	0.080**	-0.098+		0.481	0.009	0.061*	-1.460**	-0.098+
SE	(0.069)	(0.035)	(0.064)	(0.028)	(0.178)	(0.028)	(0.056)		(0.301)	(0.116)	(0.028)	(0.450)	(0.056)
p-value	0.647	0.563	0.701	0.967	0.912	0.005	0.081		0.110	0.939	0.031	0.001	0.081
May	-0.091	-0.015	-0.065	-0.019	-0.046	0.033	-0.056	0.119	-0.907	-0.071	0.024	-1.130*	-0.056
SE	(0.068)	(0.034)	(0.063)	(0.028)	(0.166)	(0.031)	(0.053)	(0.229)	(1.235)	(0.108)	(0.031)	(0.495)	(0.053)
p-value	0.178	0.651	0.300	0.506	0.781	0.283	0.289	0.603	0.463	0.510	0.445	0.022	0.289
June	-0.052	-0.019	-0.015	0.008	0.015	0.060*	0.002	-0.822*	0.091	-0.184+	0.059*	0.211	0.002
SE	(0.063)	(0.032)	(0.059)	(0.026)	(0.160)	(0.026)	(0.053)	(0.418)	(0.611)	(0.108)	(0.026)	(0.325)	(0.053)
p-value	0.413	0.560	0.795	0.774	0.926	0.022	0.969	0.049	0.881	0.088	0.024	0.516	0.969
July	-0.137*	-0.079*	-0.069	-0.032	-0.154	0.006	-0.103+	-1.077**	-1.021**	-0.139	-0.003	0.538+	-0.103+
SE	(0.064)	(0.032)	(0.059)	(0.027)	(0.166)	(0.026)	(0.056)	(0.406)	(0.391)	(0.122)	(0.026)	(0.290)	(0.056)
p-value	0.030	0.015	0.246	0.237	0.353	0.822	0.065	0.008	0.009	0.254	0.906	0.064	0.065
August	-0.092	-0.071*	-0.055	-0.043+	-0.114	0.045+	-0.136**	-0.229	-0.180	-0.160	0.036	0.330	-0.136**
SE	(0.063)	(0.031)	(0.058)	(0.026)	(0.157)	(0.026)	(0.053)	(0.276)	(0.417)	(0.115)	(0.026)	(0.322)	(0.053)
p-value	0.141	0.024	0.344	0.094	0.466	0.085	0.010	0.407	0.665	0.164	0.160	0.305	0.010
September	-0.170**	-0.086**	-0.090	-0.039	0.090	0.005	-0.134*	-0.229	0.572	-0.104	0.002	-0.241	-0.134*
SE	(0.062)	(0.031)	(0.058)	(0.026)	(0.166)	(0.026)	(0.053)	(0.287)	(0.570)	(0.105)	(0.026)	(0.291)	(0.053)
p-value	0.006	0.006	0.123	0.133	0.589	0.859	0.011	0.426	0.316	0.320	0.931	0.407	0.011
October	-0.125*	-0.081*	-0.065	-0.051+	-0.457**	0.007	-0.099+	-1.248***	-0.686	-0.199*	0.004	0.293	-0.099+
SE	(0.063)	(0.032)	(0.059)	(0.026)	(0.172)	(0.025)	(0.055)	(0.344)	(0.594)	(0.097)	(0.026)	(0.447)	(0.055)
p-value	0.048	0.011	0.271	0.053	0.008	0.787	0.069	0.000	0.248	0.040	0.862	0.513	0.069
November	-0.174**	-0.072*	-0.171**	-0.062*	-0.096	0.013	-0.272***	-0.849**	0.052	-0.180	0.007		-0.272***
SE	(0.065)	(0.033)	(0.060)	(0.027)	(0.152)	(0.025)	(0.061)	(0.300)	(0.384)	(0.118)	(0.025)		(0.061)
p-value	0.008	0.028	0.005	0.022	0.526	0.600	0.000	0.005	0.892	0.127	0.787		0.000
December	-0.095	-0.040	-0.097+	-0.057*	-0.233+	0.030	-0.091+	-0.393*	-0.002	-0.162	0.016	0.760*	-0.091+
SE	(0.061)	(0.030)	(0.056)	(0.025)	(0.135)	(0.024)	(0.054)	(0.196)	(0.262)	(0.102)	(0.024)	(0.295)	(0.054)
p-value	0.119	0.185	0.085	0.022	0.085	0.220	0.089	0.045	0.995	0.114	0.508	0.010	0.089
Home Block Group
Population Density		-0.000***		-0.000**	-0.000	-0.000+	-0.000**	-0.000	0.000	-0.000*	-0.000+	0.000	-0.000**
SE		(0.000)		(0.000)	(0.000)	(0.000)	(0.000)	(0.000)	(0.000)	(0.000)	(0.000)	(0.000)	(0.000)
p-value		0.001		0.002	0.638	0.073	0.004	0.613	0.179	0.026	0.062	0.546	0.004
% young males		0.018**		0.017**	0.030*	0.011*	0.021**	-0.009	-0.024	0.016	0.012*	0.004	0.021**
SE		(0.006)		(0.006)	(0.014)	(0.005)	(0.007)	(0.015)	(0.022)	(0.011)	(0.005)	(0.012)	(0.007)
p-value		0.002		0.003	0.032	0.029	0.004	0.528	0.266	0.148	0.026	0.741	0.004
Concentrated Poverty		0.155		0.103	0.965***	-0.092	0.339*	-0.383	1.274**	0.394*	-0.112	0.384	0.339*
SE		(0.111)		(0.108)	(0.228)	(0.107)	(0.135)	(0.359)	(0.461)	(0.175)	(0.107)	(0.293)	(0.135)
p-value		0.161		0.337	0.000	0.391	0.012	0.287	0.006	0.024	0.296	0.190	0.012
Residential Instability		-0.006		0.007	0.007	0.042	0.015	0.145	0.079	0.023	0.048	-0.055	0.015
SE		(0.040)		(0.039)	(0.083)	(0.038)	(0.049)	(0.090)	(0.161)	(0.063)	(0.038)	(0.093)	(0.049)
p-value		0.889		0.863	0.936	0.270	0.763	0.105	0.624	0.718	0.214	0.552	0.763
Racial diversity		-0.388*		-0.405**	0.147	-0.438**	-0.369+	-0.961*	0.886	-0.180	-0.440**	1.168***	-0.369+
SE		(0.159)		(0.156)	(0.348)	(0.146)	(0.192)	(0.404)	(0.719)	(0.262)	(0.146)	(0.344)	(0.192)
p-value		0.015		0.009	0.673	0.003	0.055	0.017	0.218	0.491	0.003	0.001	0.055
Crime Block Group
Population Density			-0.000***	-0.000***	-0.000***	-0.000***	-0.000***	-0.000*	-0.000	-0.000*	-0.000***	-0.000***	-0.000***
SE			(0.000)	(0.000)	(0.000)	(0.000)	(0.000)	(0.000)	(0.000)	(0.000)	(0.000)	(0.000)	(0.000)
p-value			0.000	0.000	0.000	0.000	0.000	0.016	0.111	0.014	0.000	0.000	0.000
% young males			-0.026	0.001	-0.045*	-0.001	0.008	0.026	0.063	-0.019	0.006	-0.027***	0.008
SE			(0.016)	(0.011)	(0.020)	(0.013)	(0.012)	(0.032)	(0.070)	(0.023)	(0.014)	(0.005)	(0.012)
p-value			0.102	0.901	0.024	0.941	0.478	0.420	0.368	0.396	0.698	0.000	0.478
Concentrated Poverty			-0.086	0.035	0.158	-0.501*	0.146	-0.225	0.571	0.002	-0.573**	0.747	0.146
SE			(0.259)	(0.197)	(0.296)	(0.219)	(0.209)	(0.393)	(1.012)	(0.339)	(0.219)	(0.530)	(0.209)
p-value			0.740	0.858	0.594	0.022	0.485	0.567	0.573	0.996	0.009	0.159	0.485
Residential Instability			-0.013	-0.001	-0.001	0.067	-0.027	-0.029	0.171	-0.038	0.081	0.058	-0.027
SE			(0.075)	(0.056)	(0.077)	(0.061)	(0.060)	(0.104)	(0.258)	(0.101)	(0.061)	(0.124)	(0.060)
p-value			0.860	0.987	0.991	0.270	0.661	0.778	0.508	0.708	0.189	0.642	0.661
Racial diversity			-0.296	-0.356	-0.565	0.053	-0.315	0.230	-4.451**	0.241	-0.114	-0.352	-0.315
SE			(0.408)	(0.310)	(0.461)	(0.330)	(0.336)	(0.582)	(1.433)	(0.546)	(0.336)	(0.268)	(0.336)
p-value			0.468	0.250	0.220	0.872	0.348	0.693	0.002	0.659	0.735	0.189	0.348
Constant	1.190***	2.119***	1.670***	2.435***	1.717***	2.308***	2.510***	2.069***	2.798+	1.834***	2.307***	2.715***	2.510***
SE	(0.124)	(0.094)	(0.189)	(0.141)	(0.354)	(0.151)	(0.177)	(0.542)	(1.601)	(0.316)	(0.152)	(0.647)	(0.177)
p-value	0.000	0.000	0.000	0.000	0.000	0.000	0.000	0.000	0.081	0.000	0.000	0.000	0.000
lnsig_e
_cons	-0.337***	-1.161***	-0.420***	-1.374***	-1.232***	-1.809***	-1.283***	-3.188***	-22.853	-1.443***	-1.833***	-4.580***	-1.283***
SE	(0.013)	(0.015)	(0.013)	(0.015)	(0.084)	(0.023)	(0.030)	(0.241)	(.)	(0.072)	(0.024)	(0.224)	(0.030)
p-value	0.000	0.000	0.000	0.000	0.000	0.000	0.000	0.000	.	0.000	0.000	0.000	0.000
lns1_1_1
_cons		-0.371***	-1.348***	-1.469***	-2.654*	-1.683***	-1.511***	-1.780***	-19.843	-1.475***	-1.717***	-16.470	-1.511***
SE		(0.030)	(0.144)	(0.140)	(1.294)	(0.143)	(0.151)	(0.232)	(.)	(0.234)	(0.159)	(4981.021)	(0.151)
p-value		0.000	0.000	0.000	0.040	0.000	0.000	0.000	.	0.000	0.000	0.997	0.000
lns2_1_1
_cons				-0.384***	-0.305***	-0.541***	-0.388***	-0.854***	-0.978	-0.434***	-0.553***	-1.127***	-0.388***
SE				(0.030)	(0.063)	(0.033)	(0.038)	(0.097)	(.)	(0.055)	(0.033)	(0.107)	(0.038)
p-value				0.000	0.000	0.000	0.000	0.000	.	0.000	0.000	0.000	0.000
N	2926.000	2926.000	2926.000	2926.000	282.000	1552.000	1092.000	82.000	43.000	369.000	1474.000	54.000	1092.000
ll	-3166.901	-1675.105	-2964.957	-1247.151	-258.863	-322.771	-748.208	-26.819	64.152	-293.948	-293.149	15.784	-748.208
chi2	419.314	247.805	191.990	166.097	118.780	77.906	108.603	90.142	.	58.587	78.367	672.827	108.603
